# Supplementary material for: Self‐Reported Attention to Positive Versus Negative Nutrients During Breakfast Cereal Selection Is Associated With Healthier Food Choice
Source: Nutr Bull. 2025 Aug 6;50(4):666–77. doi: 10.1111/nbu.70025 (PMC12621172; doi:10.1111/nbu.70025)
Supplement: Supplementary file 2 — Table S1: Nutrient content (per 40 g serving) and Guiding Stars rating of cereals available to participants during food choice. [file NBU-50-666-s002.xlsx]

## Sheet: Table S1
Table S1. Nutrient content (per 40 g serving) and Guiding Stars rating of cereals available to participants during food choice.
Cereal Number	Energy (kcal)	Fat (g)	Sodium (mg)	Sugar (g)	Dietary fiber (g)	Iron (mg)	Potassium (g)	Guiding Stars
1	154	1.5	215	13	2	5	51	0
2	162	2	292	17	0.5	8	65	0
3	150	0	160	15	0	5	30	0
4	154	1.5	215	12	2	5	62	0
5	156	2	211	13	0	1	22	0
6	160	1	190	13	1	3	60	0
7	156	2	211	13	2	4	111	0
8	141	0	205	13	1	8	32	0
9	156	2	255	13	2	4	0	0
10	164	2	185	12	1	4	0	0
11	164	5	226	12	2	4	92	0
12	154	0	267	5	0	11	21	1
13	150	1.5	300	12	2	4	0	1
14	143	0	286	4	1	11	57	1
15	102	1	130	6	2	12	149	1
16	151	2	227	13	3	4	162	1
17	138	1	145	14	3	1	204	1
18	160	1	330	3	2	13	0	1
19	162	3	171	9	2	15	86	1
20	161	2	105	12	3	3	140	1
21	144	0.5	256	11	3	11	82	1
22	150	2	136	6	3.5	12	143	1
23	154	1.5	154	8	3	18	185	2
24	143	3	100	9	3	8	150	2
25	140	1	6	8	4	12	107	3
26	125	1	0	6	4	2	125	2
27	140	1	0	0	5	1	167	3
28	98	1	267	11	15	4	382	2
29	144	2.5	195	2	4	13	256	2
30	144	0.5	267	6	4	12	156	2
31	138	1	193	3	5	11	179	3
32	142	1	231	4	5	12	129	2
33	90	1	140	0	18	4	0	2
